# Supplementary material for: Identification of the Prognostic Biomarkers CBX6 and CBX7 in Bladder Cancer
Source: Diagnostics (Basel). 2023 Apr 11;13(8):1393. doi: 10.3390/diagnostics13081393 (PMC10137658; doi:10.3390/diagnostics13081393)
Supplement: Supplementary file 1 [file diagnostics-13-01393-s001.zip]

Archive with 1 entries (1 files):
- diagnostics-2296881-supplementary.pdf
